# Supplementary material for: Nutrient cycling potential within microbial communities on culturally important stoneworks
Source: Environ Microbiol Rep. 2018 Dec 25;11(2):147–54. doi: 10.1111/1758-2229.12707 (PMC7379959; doi:10.1111/1758-2229.12707)
Supplement: Supplementary file 3 — Table S2. [file EMI4-11-147-s003.xlsx]

## Sheet: Table for SI Bacterial 16S DNA
Y	Characteristic of all/most members of genus										S	Characteristic of some members of genus
Thermophilic	Thermotolerant	Psychrotolerant	Halophilic	Halotolerant	acidotolerant/philic	Alkalitolerant /philic	Aerobic	Anaerobic	Oxygenic phototrophy	Non-oxygenic phototrophy	Autotrophy	Nitrogen fixation	Nitrate reduction	Ammonia oxidation	Fe/Mn oxidation/reduction	Filmentous	Pigmeneted	Other		Reads					Relative abundance
																			Assigned genus name	Site 1 DNA 16S	Site 1 cDNA 16S	Site 2 DNA 16S	Site 2 cDNA 16S	Site 3 DNA 16S	Site 1 DNA 16S	Site 1 cDNA 16S	Site 2 DNA 16S	Site 2 cDNA 16S	Site 3 DNA 16S
				Y			y		y				y						Acaryochloris		26	9			0	0.00151648	0.000766937	0	0
							y				s		s						Achromobacter	14		10		3	0.00213806	0	0.000852152	0	0.000318235
s	s				Y		y				Y				Fe Ox	s			Acidimicrobium	22	21	62	3	2	0.0033598	0.00122485	0.00528334	0.000296384	0.000212157
Y					Y		y				Y				Fe Ox			Sulfur oxidiser	Acidithiomicrobium			3			0	0	0.000255646	0	0
					Y		Y												Acidobacterium	4				8	0.000610874	0	0	0	0.000848626
Y					Y		y				y					y			Acidothermus		2	2		6	0	0.000116652	0.00017043	0	0.00063647
s							Y									Y			Actinomadura	2			2	2	0.000305437	0	0	0.000197589	0.000212157
							y									Y	Y		Actinomycetospora					4	0	0	0	0	0.000424313
s							Y									Y	Y		Actinoplanes	15	28	37	13	26	0.00229078	0.00163313	0.00315296	0.00128433	0.00275804
				Y			Y											Quartz sublithic	Adhaeribacter	4	7	3	2	2	0.000610874	0.000408282	0.000255646	0.000197589	0.000212157
		Y		Y			y												Aequorivita			4		6	0	0	0.000340861	0	0.00063647
							y						s						Aeromicrobium	28	7	46	5	11	0.00427611	0.000408282	0.0039199	0.000493974	0.00116686
								y		Y									Afifella (Rhodobium)	8	62	3	44	0	0.00122175	0.00361621	0.000255646	0.00434697	0
							y	y					s						Afipia		2				0	0.000116652	0	0	0
							Y												Agrobacterium	4	52	10	18	14	0.000610874	0.00303295	0.000852152	0.0017783	0.0014851
																			Ahrensia::Hoeflea		8				0	0.000466608	0	0	0
							y												Albidovulum	0	3	2	2	0	0	0.000174978	0.00017043	0.000197589	0
				Y			s											hydrocarbon degrader	Alcanivorax	42		41		25	0.00641417	0	0.00349382	0	0.00265196
	Y	s					Y						s						Algoriphagus	47	48	94	15	5	0.00717776	0.00279965	0.00801023	0.00148192	0.000530391
	Y																		Altererythrobacter	2	79	11	6	7	0.000305437	0.00460776	0.000937367	0.000592768	0.000742548
																Y			Alysiosphaera					3	0	0	0	0	0.000318235
																			Amaricoccus	40	90	62	148	65	0.00610874	0.00524934	0.00528334	0.0146216	0.00689509
							Y												Aminobacter		8	5		3	0	0.000466608	0.000426076	0	0.000318235
	Y						y												Amorphus		4				0	0.000233304	0	0	0
s											s								Amycolatopsis			2			0	0	0.00017043	0	0
							y		Y		y	Y				Y			Anabaena		4				0	0.000233304	0	0	0
							y				s								Ancylobacter	682	0	777	0	770	0.104154	0	0.0662122	0	0.0816803
							Y												Angulomicrobium			3			0	0	0.000255646	0	0
							s					s	s						Aquaspirillum		8		3		0	0.000466608	0	0.000296384	0
				Y			Y												Arcicella	2	3				0.000305437	0.000174978	0	0	0
				s			s						s						Arhodomonas		2			7	0	0.000116652	0	0	0.000742548
							y	y										As reducer	Arsenicicoccus	5					0.000763592	0	0	0	0
							y												Arthrobacter	23	8	54	2	69	0.00351252	0.000466608	0.00460162	0.000197589	0.0073194
				Y			y										Y		Aurantimonas	26	733	74	313	35	0.00397068	0.042753	0.00630592	0.0309227	0.00371274
							y				s	Y	s						Azospirillum	7	4	8		2	0.00106903	0.000233304	0.000681721	0	0.000212157
			s			s	s	s					s						Bacillus	7	8	18	2	9	0.00106903	0.000466608	0.00153387	0.000197589	0.000954705
				Y			s												Balneola					273	0	0	0	0	0.0289594
							y												Bartonella	2	30	6	20	0	0.000305437	0.00174978	0.000511291	0.00197589	0
							y											Gram +ve predator	Bdellovibrio	6	2	4			0.00091631	0.000116652	0.000340861	0	0
					s		y					y							Beijerinckia		2				0	0.000116652	0	0	0
	y							y											Bifidobacterium				2		0	0	0	0.000197589	0
								y		y									Blastochloris	2	3	4			0.000305437	0.000174978	0.000340861	0	0
							y										y	Stoneworks	Blastococcus	25	4	57	4	62	0.00381796	0.000233304	0.00485726	0.000395179	0.00657685
							y										y		Blastomonas		6	4		10	0	0.000349956	0.000340861	0	0.00106078
							y											S oxidiser	Bosea					2	0	0	0	0	0.000212157
				y		y	y											Wall painting	Brachybacterium	2				3	0.000305437	0	0	0	0.000318235
					s		y												Bradyrhizobium		18	2		2	0	0.00104987	0.00017043	0	0.000212157
							y		y		y	Y							Brasilonema	6	12	12	3		0.00091631	0.000699913	0.00102258	0.000296384	0
																			BRC1 (genus)		3	3			0	0.000174978	0.000255646	0	0
							y												Brevundimonas	13	109	13	7	2	0.00198534	0.00635754	0.0011078	0.000691563	0.000212157
							y	y					y						Brucella	3		5			0.000458155	0	0.000426076	0	0
Y							y	y								Y	Y		Caldilinea	25	113	25	20		0.00381796	0.00659084	0.00213038	0.00197589	0
							Y		Y		y	Y				Y			Calothrix		28	6			0	0.00163313	0.000511291	0	0
		Y					Y	Y											Carnobacterium	3					0.000458155	0	0	0	0
							Y									Y			Catellatospora		3	5	3	18	0	0.000174978	0.000426076	0.000296384	0.00190941
							Y						S						Caulobacter	22	247	21	16	3	0.0033598	0.0144065	0.00178952	0.00158072	0.000318235
							Y	Y					Y						Cellulomonas	5	3	13	3	11	0.000763592	0.000174978	0.0011078	0.000296384	0.00116686
							Y						S						Chelativorans		24		2		0	0.00139983	0	0.000197589	0
							Y	Y											Chitinophaga					2	0	0	0	0	0.000212157
							y	y		Y	s					Y			Chloroflexus		7	2			0	0.000408282	0.00017043	0	0
							y		y		y	y							Chroococcidiopsis		13	2	6	2	0	0.000758239	0.00017043	0.000592768	0.000212157
							y		y		y	y						cryptoendolith	Chroococcus			4			0	0	0.000340861	0	0
	y		y				y	y		y	y								Chrysochromulina	8	54	41	5		0.00122175	0.00314961	0.00349382	0.000493974	0
	s			Y			Y	y		Y									Citromicrobium		8				0	0.000466608	0	0	0
							Y												Conexibacter	62	112	115	77	29	0.00946854	0.00653252	0.00979974	0.00760719	0.00307627
							Y									Y			Crossiella					2	0	0	0	0	0.000212157
		Y					Y						Y						Cryptosporangium					2	0	0	0	0	0.000212157
							Y		Y		y	Y							Cyanothece	4	130	8			0.000610874	0.00758239	0.000681721	0	0
				Y			Y												Cyclobacterium			2			0	0	0.00017043	0	0
				S			Y										Y		Cytophaga	23	23	21	0	15	0.00351252	0.0013415	0.00178952	0	0.00159117
	Y						Y											Radiation reistant	Deinococcus	521	851	1423	99	71	0.0795663	0.0496355	0.121261	0.00978068	0.00753156
							y						y						Delftia		2				0	0.000116652	0	0	0
							y	y											Dermabacter	4	2	2			0.000610874	0.000116652	0.00017043	0	0
																			Dermacoccus::Micrococcus		2				0	0.000116652	0	0	0
								y										sulfate reducer	Desulfotomaculum	2				3	0.000305437	0	0	0	0.000318235
								Y										Sulfur reducer	Desulfuromonas	24	0	25	0	0	0.00366524	0	0.00213038	0	0
							y						s						Devosia	0	12	0	6	3	0	0.000699913	0	0.000592768	0.000318235
							y						s						Dietzia	88	52	183	58	78	0.0134392	0.00303295	0.0155944	0.00573009	0.00827411
				y			y	y		y			y						Dinoroseobacter		2	2			0	0.000116652	0.00017043	0	0
				y			y												Dokdonia					2	0	0	0	0	0.000212157
							y		y		y								Dolichospermum		2				0	0.000116652	0	0	0
				s			y										y		Echinicola	6	8	10	2	7	0.00091631	0.000466608	0.000852152	0.000197589	0.000742548
							Y										y		Erythrobacter	4	115	19	24	25	0.000610874	0.00670749	0.00161909	0.00237107	0.00265196
							y										y		Erythromicrobium		3		4	2	0	0.000174978	0	0.000395179	0.000212157
					y		y								Fe Ox				Ferrimicrobium	2	8				0.000305437	0.000466608	0	0	0
							y										y		Filomicrobium		8	2			0	0.000466608	0.00017043	0	0
							y						s						Flavobacterium	81	5	46	0	159	0.0123702	0.00029163	0.0039199	0	0.0168664
							y										y		Flectobacillus		2				0	0.000116652	0	0	0
							Y												Flexibacter	81	7	46	0	159	0.0123702	0.000408282	0.0039199	0	0.0168664
				Y			Y										Y		Flexithrix	40	114	49	32	3	0.00610874	0.00664917	0.00417554	0.00316143	0.000318235
				Y			Y										Y		Fodinibacter	8	13	21	5	3	0.00122175	0.000758239	0.00178952	0.000493974	0.000318235
							Y					y				Y			Frankia	9	18	24	13	103	0.00137447	0.00104987	0.00204516	0.00128433	0.0109261
				S			Y	S					S						Friedmanniella					4	0	0	0	0	0.000424313
				y			y										y		Fulvimarina	3	26	2	7		0.000458155	0.00151648	0.00017043	0.000691563	0
				y			y												Fulvivirga		2	5			0	0.000116652	0.000426076	0	0
								y											Fusobacterium					4	0	0	0	0	0.000424313
		s		y			y										y	Quartz sublithic	Gelidibacter			4		8	0	0	0.000340861	0	0.000848626
							y												Gemmatimonas	18	3	14	2	2	0.00274893	0.000174978	0.00119301	0.000197589	0.000212157
								y							Fe Red			some also sulfur/Mn(IV)	Geobacter	2		3			0.000305437	0	0.000255646	0	0
							y						s		Mn Ox		y	black crust on rocks; radiation resistant	Geodermatophilus	3	0	12	0	13	0.000458155	0	0.00102258	0	0.00137902
				y			y	y					s					wall painting	Georgenia	0	0	0	0	6	0	0	0	0	0.00063647
		y					y						s				y		Gillisia	35	4	67	2	937	0.00534514	0.000233304	0.00570942	0.000197589	0.0993954
							y		y		y						y	Black stain	Gloeocapsa		2	2			0	0.000116652	0.00017043	0	0
							y										s	hydrocarbon degrader	Gordonia					3	0	0	0	0	0.000318235
				y		y	y												Gracilimonas					699	0	0	0	0	0.0741487
							y												Haematobacter		3		6	2	0	0.000174978	0	0.000592768	0.000212157
			y				y	s					y						Halomonas					4	0	0	0	0	0.000424313
				y		y		y		y						y		sulfide oxidiser	Heliorestis			2			0	0	0.00017043	0	0
								y										aromatic degrader	Holophaga					4	0	0	0	0	0.000424313
		s					y										y	rsesitant to radiation, dessication	Hymenobacter	2		2		2	0.000305437	0	0.00017043	0	0.000212157
							y						s				y	C-1 utiliser	Hyphomicrobium		3		2	2	0	0.000174978	0	0.000197589	0.000212157
				y			y						y						Iamia					14	0	0	0	0	0.0014851
				y		y	y												Ilumatobacter			4			0	0	0.000340861	0	0
				y			y												Janibacter	21	50	76	28	54	0.00320709	0.0029163	0.00647635	0.00276625	0.00572823
				y			y												Jannaschia	17	436	119	117	69	0.00259621	0.0254302	0.0101406	0.011559	0.0073194
							y												Janthinobacterium::Duganella					2	0	0	0	0	0.000212157
							y						y						Kaistia					2	0	0	0	0	0.000212157
																			Kaistobacter	39	492	40	359	0	0.00595602	0.0286964	0.00340861	0.0354673	0
				s		y	y												Kineococcus	7	14	27	3	36	0.00106903	0.000816565	0.00230081	0.000296384	0.00381882
							y									y			Kineosporia	13	14	37	5	53	0.00198534	0.000816565	0.00315296	0.000493974	0.00562215
				s		y	y	s					s			y			Kribbella		2	5			0	0.000116652	0.000426076	0	0
							y						s			y			Leifsonia	13	8	25	7	3	0.00198534	0.000466608	0.00213038	0.000691563	0.000318235
	s			s			y		y		y					y	y		Leptolyngbya	3	70	20			0.000458155	0.00408282	0.0017043	0	0
	s							y											Levilinea			4			0	0	0.000340861	0	0
						y	y						s					Thiosulfate oxidiser	Limnobacter		2				0	0.000116652	0	0	0
			y				y						s				y		Loktanella		2				0	0.000116652	0	0	0
								y								y			Longilinea	9	49	9		2	0.00137447	0.00285798	0.000766937	0	0.000212157
							y											Nitrite reducer	Luteimonas			4			0	0	0.000340861	0	0
							y											Aromatic degrader	Lutibacterium		19		4		0	0.00110819	0	0.000395179	0
						y	y									s	y		Lysobacter	8	6	20		5	0.00122175	0.000349956	0.0017043	0	0.000530391
							y						y					polyP accumulator	Malikia	89	1845	108	1344	0	0.0135919	0.107612	0.00920324	0.13278	0
				s			y						s				y		Maribacter	2		4			0.000305437	0	0.000340861	0	0
			s	s			y												Maribius	15	828	58	53	119	0.00229078	0.048294	0.00494248	0.00523612	0.0126233
				y			y	y					y						Marinobacter		4				0	0.000233304	0	0	0
				y			y												Marinoscillum	3	8	25	7	24	0.000458155	0.000466608	0.00213038	0.000691563	0.00254588
				y			y												Marivirga	142	89	63	16	0	0.021686	0.00519102	0.00536856	0.00158072	0
				s		s	y						s						Marmoricola	67	29	130	19	4	0.0102321	0.00169146	0.011078	0.0018771	0.000424313
	s						y		y		y	y							Mastigocladus		10				0	0.00058326	0	0	0
						y	y					y							Mesorhizobium	31	575	61	176	18	0.00473427	0.0335375	0.00519813	0.0173879	0.00190941
							y						s					C-1 utiliser	Methylobacterium				2	835	0	0	0	0.000197589	0.0885754
							y					y	s					C-1 utiliser	Methylocella		2	2	5		0	0.000116652	0.00017043	0.000493974	0
							y					y						C-1 utiliser	Methylocystis			2			0	0	0.00017043	0	0
							y											C-1 utiliser	Methylopila		9			2	0	0.000524934	0	0	0.000212157
							y						y					C-1 utiliser	Methylorhabdus			11		20	0	0	0.000937367	0	0.00212157
							y											C-1 utiliser	Methylosinus		8				0	0.000466608	0	0	0
				s			y	s											Microbacterium	7	2	10		6	0.00106903	0.000116652	0.000852152	0	0.00063647
							y		y		y	y				y			Microcoleus		7	5			0	0.000408282	0.000426076	0	0
							y		y		y								Microcystis		2				0	0.000116652	0	0	0
							y										s		Micromonospora			2			0	0	0.00017043	0	0
				y			y												Microscilla		3				0	0.000174978	0	0	0
		y					y						s						Modestobacter	3	2	14		4	0.000458155	0.000116652	0.00119301	0	0.000424313
	s						y						s						Mycobacterium		2	2			0	0.000116652	0.00017043	0	0
							y						s						Mycoplana		4				0	0.000233304	0	0	0
							y												Nakamurella			5		6	0	0	0.000426076	0	0.00063647
							y												Niastella			2			0	0	0.00017043	0	0
							y	y					y						Nitratireductor	9	67	11	16	11	0.00137447	0.00390784	0.000937367	0.00158072	0.00116686
			y			y	y	y					y						Nitriliruptor	18	16	29	10	43	0.00274893	0.000933217	0.00247124	0.000987947	0.00456137
				s		s	Y	Y					Y					nitrite oxidser, endolithic	Nitrobacter	2	3			4	0.000305437	0.000174978	0	0	0.000424313
				s			y							y				endolithic	Nitrosospira	2			4		0.000305437	0	0	0.000395179	0
				s			y							y				endolithic	Nitrosovibrio		4				0	0.000233304	0	0	0
				s		s	y						s			y	y		Nocardioides	159	28	235	4	84	0.0242822	0.00163313	0.0200256	0.000395179	0.00891058
							y									y			Nonomuraea					2	0	0	0	0	0.000212157
							y		y		y	y				y			Nostoc				2		0	0	0	0.000197589	0
				s			y										y	aromatic degrader	Novosphingobium	60	633	135	112	115	0.0091631	0.0369204	0.011504	0.011065	0.012199
				y			y												Oceanicola	0	37	0	2	0	0	0.00215806	0	0.000197589	0
							y						y						Ochrobactrum	534	13	484	4	202	0.0815516	0.000758239	0.0412441	0.000395179	0.0214278
																			OD1 (genus)		2				0	0.000116652	0	0	0
																			Olsenella::Atopobium		2				0	0.000116652	0	0	0
																			OP10 (genus)			4			0	0	0.000340861	0	0
							y												Ornithinicoccus		2			4	0	0.000116652	0	0	0.000424313
		s		s		s	y												Ornithinimicrobium	6	18	45	9	69	0.00091631	0.00104987	0.00383468	0.000889152	0.0073194
				s			y												Oryzihumus	5	15	15	4		0.000763592	0.000874891	0.00127823	0.000395179	0
							y		y		y	y							Oscillatoria		24				0	0.00139983	0	0	0
	s					s	y	s					s						Paenibacillus			4		2	0	0	0.000340861	0	0.000212157
			y				y										y		Palleronia		5				0	0.00029163	0	0	0
				y	y	y	y	y					y						Pannonibacter		2		2		0	0.000116652	0	0.000197589	0
							y	y					y					C-1 utiliser, thiosulfate oxidation	Paracoccus		12		3	4	0	0.000699913	0	0.000296384	0.000424313
			y				y										y		Paracraurococcus					2	0	0	0	0	0.000212157
							y											hydrocarbon degrader	Parvibaculum	6	9	2		4	0.00091631	0.000524934	0.00017043	0	0.000424313
				y		y	y										y		Parvularcula		6				0	0.000349956	0	0	0
				s				y											Pelobacter	21		44		3	0.00320709	0	0.00374947	0	0.000318235
								y		y			y				y		Phaeospirillum					2	0	0	0	0	0.000212157
							y												Phenylobacterium		2		2		0	0.000116652	0	0.000197589	0
							y		y		y	y							Phormidium		164	71			0	0.00956547	0.00605028	0	0
							y	y									y	Bioluminescent	Photorhabdus	2				2	0.000305437	0	0	0	0.000212157
					s		y												Phyllobacterium	19	45	30	18	5	0.00290165	0.00262467	0.00255646	0.0017783	0.000530391
	y			y			y						y					reduced sulfur oxidiser	Piezobacter	2	12		7	3	0.000305437	0.000699913	0	0.000691563	0.000318235
							y												Pirellula		4				0	0.000233304	0	0	0
							y		y		y	y				y	y		Plectonema		5	3			0	0.00029163	0.000255646	0	0
							y					y							Pleomorphomonas		9		5		0	0.000524934	0	0.000493974	0
				y			y										y		Pontibacter	214	32	460	21	198	0.0326817	0.00186643	0.039199	0.00207469	0.0210035
							y												Porphyrobacter	7	71	12	33	126	0.00106903	0.00414115	0.00102258	0.00326023	0.0133659
							y		y		y								Prochlorococcus		2				0	0.000116652	0	0	0
							y		y		y								Prochloron	3					0.000458155	0	0	0	0
							s	y					s			y			Propionibacterium					2	0	0	0	0	0.000212157
				s			y												Prosthecomicrobium		10		10		0	0.00058326	0	0.000987947	0
							y											sulfonate degrader	Pseudaminobacter	0	9	0	4	6	0	0.000524934	0	0.000395179	0.00063647
		s					y	s					s				s	hydrocarbon, aromatic degraders	Pseudomonas	72	2	61	4	27	0.0109957	0.000116652	0.00519813	0.000395179	0.00286411
		s		s			y				s			s					Pseudonocardia	3		16		7	0.000458155	0	0.00136344	0	0.000742548
				y			y												Pseudoruegeria	2	6		2		0.000305437	0.000349956	0	0.000197589	0
							y					y							Pseudoxanthobacter		8		3		0	0.000466608	0	0.000296384	0
	y			y			y										y		Pseudozobellia			3			0	0	0.000255646	0	0
							y					y							Reichenowia	2	4	2	5		0.000305437	0.000233304	0.00017043	0.000493974	0
							y					y							Rhizobium	37	136	31	85	15	0.00565058	0.00793234	0.00264167	0.00839755	0.00159117
				y		y		y		y									Rhodobaca		8	5	4	3	0	0.000466608	0.000426076	0.000395179	0.000318235
							y	y		y	y		y				y		Rhodobacter	6	112	9	50	8	0.00091631	0.00653252	0.000766937	0.00493974	0.000848626
							y	y		y									Rhodocista			2			0	0	0.00017043	0	0
				s			y									y		extensive degraders	Rhodococcus	4	10	12	4	16	0.000610874	0.00058326	0.00102258	0.000395179	0.00169725
							y										y		Rhodocytophaga		6				0	0.000349956	0	0	0
		y				y	y												Rhodonellum	8	4	12			0.00122175	0.000233304	0.00102258	0	0
							y	y		y			y				y		Rhodoplanes			2		7	0	0	0.00017043	0	0.000742548
							y	y		y	y	y							Rhodopseudomonas				2		0	0	0	0.000197589	0
y			y			y	y										y		Rhodothermus	2		3		2	0.000305437	0	0.000255646	0	0.000212157
			y				y	y		y									Rhodovibrio	2		5			0.000305437	0	0.000426076	0	0
				y			y	y		y	y				y			sulfide oxidiser	Rhodovulum	10	51	14	54	23	0.00152718	0.00297463	0.00119301	0.00533491	0.0024398
				y		y	y			y									Roseicyclus				3		0	0	0	0.000296384	0
				s			y					s					y		Roseivirga	19	96	50	3	3	0.00290165	0.0055993	0.00426076	0.000296384	0.000318235
				s			y	s		y			s				y		Roseobacter		32	4	12	9	0	0.00186643	0.000340861	0.00118554	0.000954705
							y										y		Roseomonas	4		8	2	3	0.000610874	0	0.000681721	0.000197589	0.000318235
				y		y	y						y						Roseovarius		7				0	0.000408282	0	0	0
y							y										y		Rubellimicrobium	11	14	18	8	2	0.0016799	0.000816565	0.00153387	0.000790358	0.000212157
y							y						y					Radiation resistant	Rubrobacter	1767	5580	3610	5481	115	0.269853	0.325459	0.307627	0.541494	0.012199
				y			y						y						Ruegeria		5				0	0.00029163	0	0	0
				y			y						s				y		Salegentibacter	0	0	29	0	178	0	0	0.00247124	0	0.0188819
			y				y			y									Salinibacter		4	2		261	0	0.000233304	0.00017043	0	0.0276864
			y				y												Salipiger		7				0	0.000408282	0	0	0
							y												Sanguibacter					5	0	0	0	0	0.000530391
				s			y		y			y						endolithic	Scytonema		11	4			0	0.000641586	0.000340861	0	0
				y			y						y						Serinicoccus			5		5	0	0	0.000426076	0	0.000530391
				s		y	y	y					y						Shinella	3					0.000458155	0	0	0	0
	s			s			y						y						Sinorhizobium	10	47	8	32	4	0.00152718	0.00274132	0.000681721	0.00316143	0.000424313
							y												Solirubrobacter	101	147	242	248	803	0.0154246	0.00857393	0.0206221	0.0245011	0.0851809
y							y												Sphaerobacter	242	2	243		42	0.0369578	0.000116652	0.0207073	0	0.00445529
		s		s		s	y						y						Sphingobacterium	7	19	21	8	18	0.00106903	0.00110819	0.00178952	0.000790358	0.00190941
							y						s					aromtaic degrader	Sphingobium	0	13	8	10	2	0	0.000758239	0.000681721	0.000987947	0.000212157
							y						s						Sphingomonas	66	1012	78	527	9	0.0100794	0.059026	0.00664678	0.0520648	0.000954705
							y	s					s					aromtaic degrader	Sphingopyxis	2	18	2	0	0	0.000305437	0.00104987	0.00017043	0	0
							y												Sphingosinicella	0	28	3	8	0	0	0.00163313	0.000255646	0.000790358	0
				s			y					s							Spirulina		4	8			0	0.000233304	0.000681721	0	0
							y	y					y						Sporichthya	54	50	119	28	284	0.00824679	0.0029163	0.0101406	0.00276625	0.0301262
	s			s			y	y					s						Staphylococcus				5		0	0	0	0.000493974	0
				y			y						y						Stappia	4		5		5	0.000610874	0	0.000426076	0	0.000530391
							y												Stella			4			0	0	0.000340861	0	0
							y												Stenotrophomonas	38		21		14	0.0058033	0	0.00178952	0	0.0014851
	s	s		s			y									y	y		Streptomyces	48	67	87	20	90	0.00733048	0.00390784	0.00741372	0.00197589	0.00954705
		s					y										y		Subsaxibacter					3	0	0	0	0	0.000318235
				y			y		y		y		y						Synechococcus		49	12			0	0.00285798	0.00102258	0	0
y							y												Tepidamorphus		14		6		0	0.000816565	0	0.000592768	0
				y			y						s						Terrabacter			3		4	0	0	0.000255646	0	0.000424313
							y												Tetracoccus	3	5	4	18		0.000458155	0.00029163	0.000340861	0.0017783	0
							y	y					y					PolyP accumulator	Tetrasphaera			2	2	3	0	0	0.00017043	0.000197589	0.000318235
				y			y										y		Thalassobacter		3				0	0.000174978	0	0	0
				y			y						s						Thalassobius		5	2			0	0.00029163	0.00017043	0	0
y				y		y	y									y			Thermobifida	3	2				0.000458155	0.000116652	0	0	0
y							y											alkane degrader	Thermoleophilum	3	6	3		5	0.000458155	0.000349956	0.000255646	0	0.000530391
y							y											alkane degrader	Thermomicrobium	271	12	732	4	1429	0.0413867	0.000699913	0.0623775	0.000395179	0.151586
					s			y			s		y					reduced S oxidiser	Thiobacillus	8		2		11	0.00122175	0	0.00017043	0	0.00116686
					y		y				y							reduced S oxidiser	Thioclava	8	114	16	52	6	0.00122175	0.00664917	0.00136344	0.00513732	0.00063647
							y	y					y					reduced S oxidiser	Thioprofundum		16	2			0	0.000933217	0.00017043	0	0
							y									s			TM7 (genus)	2	40	8			0.000305437	0.00233304	0.000681721	0	0
y				y		y	y										y	Radiation resistant	Truepera	36	17	28	0	0	0.00549786	0.000991543	0.00238602	0	0
				s			y	s					s						Virgibacillus	2					0.000305437	0	0	0	0
				y			y						y						Wenxinia	2	53	7	7	3	0.000305437	0.00309128	0.000596506	0.000691563	0.000318235
							y	y					y						Xylanimonas					2	0	0	0	0	0.000212157
							s	y											Zymomonas		3				0	0.000174978	0	0	0
																			Number of reads	6548	17145	11735	10122	9427
																			Number of genera	126	180	166	108	145
