# Supplementary material for: Nutrient cycling potential within microbial communities on culturally important stoneworks
Source: Environ Microbiol Rep. 2018 Dec 25;11(2):147–54. doi: 10.1111/1758-2229.12707 (PMC7379959; doi:10.1111/1758-2229.12707)
Supplement: Supplementary file 4 — Table S3. [file EMI4-11-147-s004.xlsx]

## Sheet: All Arch 16S
																				Reads					Relative abundance
Y	Characteristic of all/most members of genus										S	Characteristic of some members of genus
Thermophilic	Thermotolerant	Psychrotolerant	Halophilic	Halotolerant	acidotolerant/philic	Alkalitolerant /philic	Aerobic	Anaerobic	Oxygenic phototrophy	Non-oxygenic phototrophy	Autotrophy	Nitrogen fixation	Nitrate reduction	Ammonia oxidation	Fe/Mn oxidation/reduction	Filmentous	Pigmeneted	Other	Assigned genus name	Site 1 DNA 16S	Site 1 cDNA 16S	Site 2 DNA 16S	Site 2 cDNA 16S	Site 3 DNA 16S	Site 1 DNA 16S	Site 1 cDNA 16S	Site 2 DNA 16S	Site 2 cDNA 16S	Site 3 DNA 16S
	y		y				y	s		y		s					y	Radiation and dessication resistant	Halobacterium	1330	357	373	2262	14097	0.0314503	0.0117721	0.00951676	0.070776	0.689711
	y		y				y						s				y		Halococcus	6347	3481	5224	5019	1989	0.150086	0.114786	0.133286	0.15704	0.097314
	y		y				y	s					s				y		Haloferax		2			3	0	6.595e-05	0	0	0.000146778
			y				y						y				y		Halomarina like	31427	22777	32720	24484	1916	0.743148	0.751072	0.834822	0.766083	0.0937424
s				s	s		y				y			y					Nitrososphaera like	3002	3415	739		2000	0.0709877	0.11261	0.0188549	0	0.0978521
y					y		y									y			Thermofilum	28	123	27			0.000662111	0.00405593	0.000688881	0	0
																			Other (uncharacterised)	155	171	111	195	434	0.00366526	0.00563873	0.00283207	0.00610138	0.0212339
																			Number of reads	42289	30326	39194	31960	20439
																			Number of genera	6	7	6	4	6
