# Supplementary material for: Nutrient cycling potential within microbial communities on culturally important stoneworks
Source: Environ Microbiol Rep. 2018 Dec 25;11(2):147–54. doi: 10.1111/1758-2229.12707 (PMC7379959; doi:10.1111/1758-2229.12707)
Supplement: Supplementary file 5 — Table S4. [file EMI4-11-147-s005.xlsx]

## Sheet: S1S2 AOB amoA
	Reads					Relative abundance
Assigned genus name	Site 1 DNA Bacterial amoA	Site 1 cDNA Bacterial amoA	Site 2 DNA Bacterial amoA	Site 1 DNA Archaeal amoA	Site 2 DNA Archaeal amoA	Site 1 DNA Bacterial amoA	Site 1 cDNA Bacterial amoA	Site 2 DNA Bacterial amoA	Site 2 cDNA Bacterial amoA	Site 2 DNA Archaeal amoA
Nitrosospira	1741	491	479			0.972083	0.966535	0.939216
Nitrosomonas	48	11	31			0.0268007	0.0216535	0.0607843
Nitrosococcus	2					0.00111669	0	0
Nitrosovibrio		6				0	0.011811	0
Nitrososphaera (Archaea)				1144	834				1	1
Number of reads	1791	508	510	1144	834
Number of genera	3	3	2	1	1
